# Supplementary material for: A comprehensive two-sample Mendelian randomization analysis of trigeminal neuralgia and modifiable risk factors
Source: Front Neurol. 2023 Nov 22;14:1292958. doi: 10.3389/fneur.2023.1292958 (PMC10703362; doi:10.3389/fneur.2023.1292958)
Supplement: Supplementary file 1 [file Data_Sheet_1.xlsx]

## Sheet: index
list
1,Grouping, GWAS ID, and source of all exposures
2,Results of all Mendelian randomization analyses as well as pleiotropy and heterogeneity tests
3,References in risk factor selection

## Sheet: 1
Risk factors	SNPs	Sample size	Consortium or Author	GWAS ID	F	Download link
lifestyle
Pack years of smoking	10	142387	MRC-IEU	ukb-b-10831	77.5606	https://gwas.mrcieu.ac.uk/datasets/ukb-b-10831/
Physical activity	18	377234	Klimentidis YC	ebi-a-GCST006097	34.084	https://gwas.mrcieu.ac.uk/datasets/ebi-a-GCST006097/
Sleep duration	64	460099	MRC-IEU	ukb-b-4424	42.3156	https://gwas.mrcieu.ac.uk/datasets/ukb-b-4424/
Sleeplessness / insomnia	21	462341	MRC-IEU	ukb-b-3957	49.5403	https://gwas.mrcieu.ac.uk/datasets/ukb-b-3957/
Anxiety disorders	13	317717	FINNGEN	NA	33.8347	https://storage.googleapis.com/finngen-public-data-r9/summary_stats/finngen_R9_KRA_PSY_ANXIETY_EXMORE.gz
Years of schooling	295	766345	SSGAC	ieu-a-1239	49.1836	https://gwas.mrcieu.ac.uk/datasets/ieu-a-1239/
Substance abuse	9	300720	FINNGEN	NA	35.5196	https://storage.googleapis.com/finngen-public-data-r9/summary_stats/finngen_R9_KRA_PSY_SUBSTANCE_EXMORE.gz
household income	42	397751	MRC-IEU	ukb-b-7408	41.5099	https://gwas.mrcieu.ac.uk/datasets/ukb-b-7408/
Cardiometabolic
systolic blood pressure	426	757601	International Consortium of Blood Pressure	ieu-b-38	74.999	https://gwas.mrcieu.ac.uk/datasets/ieu-b-38/
diastolic blood pressure	289	757601	International Consortium of Blood Pressure	ieu-b-39	75.8785	https://gwas.mrcieu.ac.uk/datasets/ieu-b-39/
triglycerides	274	441016	UK Biobank	ieu-b-111	149.396	https://gwas.mrcieu.ac.uk/datasets/ieu-b-111/
HDL cholesterol	308	403943	UK Biobank	ieu-b-109	153.48	https://gwas.mrcieu.ac.uk/datasets/ieu-b-109/
LDL cholesterol	151	440546	UK Biobank	ieu-b-110	184.505	https://gwas.mrcieu.ac.uk/datasets/ieu-b-110/
Total cholesterol	56	115078	Borges CM	met-d-Total_C	96.6616	https://gwas.mrcieu.ac.uk/datasets/met-d-Total_C/
Body fat percentage	18	454633	MRC-IEU	ukb-b-8909	91.6436	https://gwas.mrcieu.ac.uk/datasets/ukb-b-8909/
Omega-3 fatty acids	46	114999	Borges CM	met-d-Omega_3	249.355	https://gwas.mrcieu.ac.uk/datasets/met-d-Omega_3/
Omega-6 fatty acids	50	114999	Borges CM	met-d-Omega_6	116.173	https://gwas.mrcieu.ac.uk/datasets/met-d-Omega_6/
Diet
Alcohol consumption	4	112117	UK Biobank	ieu-a-1283	85.4162	https://gwas.mrcieu.ac.uk/datasets/ieu-a-1283/
Coffee intake	38	428860	MRC-IEU	ukb-b-5237	74.5246	https://gwas.mrcieu.ac.uk/datasets/ukb-b-5237/
Processed meat intake	23	461981	MRC-IEU	ukb-b-6324	38.5362	https://gwas.mrcieu.ac.uk/datasets/ukb-b-6324/
Tea intake	40	447485	MRC-IEU	ukb-b-6066	61.5761	https://gwas.mrcieu.ac.uk/datasets/ukb-b-6066/
Fresh fruit intake	53	446462	MRC-IEU	ukb-b-3881	45.6587	https://gwas.mrcieu.ac.uk/datasets/ukb-b-3881/
Disease
depression	15	372472	FINNGEN	NA	37.0036	https://storage.googleapis.com/finngen-public-data-r9/summary_stats/finngen_R9_F5_DEPRESSIO.gz
Malignant neoplasm of head and neck	3	289268	FINNGEN	NA	32.045	https://storage.googleapis.com/finngen-public-data-r9/summary_stats/finngen_R9_C3_HEAD_AND_NECK_EXALLC.gz
Cerebral aneurysm	4	195203	Ishigaki K	bbj-a-96	42.8742	https://gwas.mrcieu.ac.uk/datasets/bbj-a-96/
Type 2 diabetes	113	655,666	Xue A	ebi-a-GCST006867	76.3364	https://gwas.mrcieu.ac.uk/datasets/ebi-a-GCST006867/
Migraine	3	306314	FINNGEN	NA	42.1472	https://storage.googleapis.com/finngen-public-data-r9/summary_stats/finngen_R9_G6_MIGRAINE.gz
COVID-19	4	1887658	COVID-19 Host Genetics Initiative	ebi-a-GCST011081	100.857	https://gwas.mrcieu.ac.uk/datasets/ebi-a-GCST011081/
High blood pressure	215	461,880	MRC-IEU	ukb-b-14177	62.2738	https://gwas.mrcieu.ac.uk/datasets/ukb-b-14177/
Autoimmune	114	377277	FINNGEN	NA	87.6641	https://storage.googleapis.com/finngen-public-data-r9/summary_stats/finngen_R9_AUTOIMMUNE.gz
Clinical examination
Body mass index	437	681275	GIANT	ieu-b-40	74.6042	https://gwas.mrcieu.ac.uk/datasets/ieu-b-40/
Fasting blood glucose	22	58074	Manning AK	ebi-a-GCST005186	92.9175	https://gwas.mrcieu.ac.uk/datasets/ebi-a-GCST005186/
nerve growth factor	7	3394	Folkersen L	prot-b-40	41.5116	https://gwas.mrcieu.ac.uk/datasets/prot-b-40/
C-Reactive protein level	53	204402	Ligthart, S	ieu-b-35	185.4	https://gwas.mrcieu.ac.uk/datasets/ieu-b-35/
Estradiol levels	2	163985	Schmitz D	ebi-a-GCST90020092	38.3553	https://gwas.mrcieu.ac.uk/datasets/ebi-a-GCST90020092/
Testosterone levels	149	425097	Ruth KS	ebi-a-GCST90012114	85.7266	https://gwas.mrcieu.ac.uk/datasets/ebi-a-GCST90012114/

## Sheet: 2
				Inverse variance weighted (IVW )		MR Egger		Weighted median		Weighted mode		Simple mode		Q_test(IVW)	Q_pval	pleiotropy _pval
	Trait	SNPs	F	OR (95% CI)	P-value	OR(95% CI)	P-value	OR (95% CI)	P-value	OR (95% CI)	P-value	OR (95% CI)	P-value
lifestyle	Pack years of smoking	10	77.5606	1.64(0.67-3.99)	0.277	0.48(0.07-3.54)	0.493	1.33(0.51-3.44)	0.559	1.22(0.42-3.5)	0.726	2.93(0.49-17.59)	0.269	13.2105	0.153311	0.219815
	Physical activity	18	34.084	1.34(0.39-4.68)	0.642454	0.83(0-987.25)	0.960659	1.59(0.31-8.19)	0.580078	0.84(0.04-17.9)	0.909931	2.32(0.11-50.2)	0.599355	11.1572	0.848275	0.894991
	Sleep duration	64	42.3156	0.43(0.18-1.01)	0.0514122	1.83(0.06-56.39)	0.732237	0.51(0.15-1.81)	0.298755	0.88(0.06-12.11)	0.92443	0.05(0-1.29)	0.0752791	51.2752	0.854747	0.396754
	Sleeplessness / insomnia	21	49.5403	1.65(0.37-7.48)	0.513307	0.98(0.02-43.76)	0.993125	0.93(0.12-7.43)	0.946912	0.52(0.04-7.27)	0.634429	4.5(0.05-370.39)	0.511609	22.5151	0.313227	0.771955
	Anxiety disorders	13	33.8347	1.62(1.05-2.48)	0.0280513	1.06(0.21-5.29)	0.949168	1.54(0.85-2.8)	0.154098	1.56(0.54-4.57)	0.429571	1.55(0.53-4.53)	0.438451	12.954	0.372391	0.60012
	Years of schooling	295	49.1836	0.59(0.42-0.84)	0.00345761	1.48(0.38-5.75)	0.570436	0.65(0.38-1.11)	0.114101	2.08(0.39-11.1)	0.391092	1.86(0.28-12.64)	0.523995	304.049	0.330976	0.171912
	Substance abuse	9	35.5196	1.17(0.81-1.69)	0.397745	1.91(0.75-4.86)	0.216101	1.05(0.64-1.74)	0.845155	0.8(0.35-1.8)	0.599379	0.81(0.35-1.91)	0.649644	5.59714	0.692256	0.300793
	household income	42	41.5099	0.7(0.35-1.42)	0.324608	10.15(0.29-350.27)	0.207005	0.64(0.23-1.76)	0.388859	0.48(0.05-4.46)	0.522034	0.43(0.05-3.84)	0.452433	47.8082	0.215764	0.139378
Cardiometabolic	systolic blood pressure	426	74.999	1(0.99-1.01)	0.855831	1(0.97-1.03)	0.893199	1(0.98-1.02)	0.786605	1(0.96-1.04)	0.927171	0.98(0.92-1.04)	0.445141	394.298	0.854636	0.946094
	diastolic blood pressure	289	75.8785	1.01(0.98-1.04)	0.500078	1.01(0.94-1.07)	0.831506	1.01(0.97-1.05)	0.634664	0.98(0.89-1.09)	0.622937	1.02(0.95-1.1)	0.707097	276.472	0.676891	0.938549
	triglycerides	274	149.396	0.93(0.79-1.1)	0.416213	0.85(0.66-1.09)	0.204429	0.82(0.62-1.08)	0.159216	0.71(0.54-0.93)	0.0132326	0.83(0.44-1.55)	0.558404	255.174	0.773814	0.327522
	HDL cholesterol	308	153.48	0.92(0.78-1.1)	0.364103	0.94(0.72-1.23)	0.655521	0.98(0.74-1.3)	0.881927	1.06(0.8-1.42)	0.683656	0.72(0.38-1.38)	0.321796	322.564	0.259595	0.847586
	LDL cholesterol	151	184.505	0.98(0.8-1.19)	0.816275	0.94(0.7-1.25)	0.658991	1.05(0.77-1.43)	0.752711	0.98(0.75-1.28)	0.871256	0.73(0.41-1.33)	0.30718	139.485	0.720099	0.698061
	Total cholesterol	56	96.6616	0.83(0.66-1.04)	0.110062	0.93(0.6-1.44)	0.755732	0.84(0.59-1.2)	0.3439	0.87(0.55-1.36)	0.532801	0.76(0.39-1.49)	0.432214	49.496	0.684112	0.532008
	Body fat percentage	18	91.6436	0.31(0.01-18.22)	0.571579	0.51(0-2969.13)	0.879445	0.27(0-67.34)	0.64221	0.22(0-224.62)	0.673617	0.31(0-1936.9)	0.794655	12.9415	0.740092	0.900702
	Omega-3 fatty acids	46	249.355	0.93(0.8-1.09)	0.367857	1.05(0.85-1.3)	0.672632	1.04(0.86-1.27)	0.674777	1.04(0.85-1.28)	0.67552	0.79(0.47-1.31)	0.359168	37.8474	0.766307	0.121689
	Omega-6 fatty acids	50	116.173	0.83(0.65-1.06)	0.132373	0.64(0.39-1.04)	0.0802811	0.78(0.56-1.09)	0.142889	0.7(0.46-1.06)	0.101638	0.82(0.44-1.51)	0.519822	56.7887	0.207497	0.241117
Diet	Alcohol consumption	4	85.4162	0.7(0.06-8.75)	0.785468	73458.18(1.38-3900000000)	0.180998	1.14(0.15-8.52)	0.896215	1.12(0.15-8.19)	0.91973	0.72(0.1-5.42)	0.770554	6.4027	0.0935799	0.16954
	Coffee intake	38	74.5246	0.55(0.23-1.29)	0.166974	0.36(0.06-2.05)	0.256078	0.38(0.12-1.26)	0.114064	0.34(0.11-1.08)	0.0747312	0.34(0.03-3.56)	0.375083	40.0822	0.335097	0.588821
	Processed meat intake	23	38.5362	0.7(0.23-2.15)	0.53679	5.93(0.02-1715.12)	0.544727	0.52(0.11-2.36)	0.393839	0.27(0.02-4.4)	0.366137	0.44(0.03-7.6)	0.577947	20.228	0.568782	0.460084
	Tea intake	40	61.5761	0.95(0.49-1.87)	0.890214	0.36(0.08-1.57)	0.18146	0.45(0.15-1.33)	0.148523	0.4(0.13-1.29)	0.13433	5.64(0.71-45.03)	0.110392	34.3843	0.680271	0.152955
	Fresh fruit intake	53	45.6587	1(0.28-3.53)	0.999871	4.19(0.05-323.21)	0.520679	1.43(0.24-8.48)	0.696178	1.11(0.02-60.55)	0.958297	1.2(0.02-69.41)	0.930954	60.7109	0.190725	0.501961
Disease	depression	15	37.0036	1.53(1.03-2.28)	0.0354507	2.04(0.19-21.78)	0.56651	1.72(0.99-2.99)	0.0557028	2.21(0.76-6.49)	0.169011	2.26(0.74-6.85)	0.172073	13.159	0.514043	0.815068
	Malignant neoplasm of head and neck	3	32.045	1.01(0.79-1.29)	0.962496	0.69(0.31-1.51)	0.520494	0.99(0.74-1.31)	0.934959	0.9(0.61-1.32)	0.641187	0.88(0.61-1.28)	0.57577	1.34632	0.510093	0.499354
	Cerebral aneurysm	4	42.8742	1.01(0.76-1.34)	0.939282	2.18(0.37-13)	0.48174	0.97(0.69-1.35)	0.834842	0.96(0.67-1.38)	0.851561	0.95(0.62-1.44)	0.810818	1.16586	0.761205	0.482331
	Type 2 diabetes	113	76.3364	1.04(0.93-1.16)	0.497319	0.94(0.72-1.23)	0.642663	0.99(0.81-1.21)	0.925598	0.96(0.77-1.2)	0.719043	0.96(0.63-1.47)	0.851912	129.854	0.119229	0.410843
	Migraine	3	42.1472	1.08(0.61-1.89)	0.800499	114.16(0-1798267050.43)	0.674864	1.15(0.59-2.24)	0.689212	1.2(0.6-2.39)	0.657008	1.21(0.58-2.53)	0.657864	0.392484	0.821813	0.678894
	COVID-19	4	100.857	1.12(0.92-1.36)	0.259701	0.98(0.66-1.45)	0.926511	1.06(0.85-1.34)	0.591947	1.03(0.8-1.32)	0.850305	1.04(0.71-1.52)	0.852529	2.32532	0.520927	0.290486
	High blood pressure	215	62.2738	1.29(0.67-2.51)	0.448621	2.76(0.44-17.22)	0.279415	1.32(0.49-3.56)	0.58945	1.07(0.17-6.69)	0.939757	1.41(0.1-19.32)	0.799167	180.438	0.953828	0.385738
	Autoimmune	114	87.6641	1.16(1.01-1.32)	0.032811	1.18(0.92-1.51)	0.191023	1.14(0.92-1.41)	0.242719	1.13(0.91-1.4)	0.272333	1.13(0.71-1.79)	0.605794	118.324	0.347194	0.845211
Clinical examination	Body mass index	437	74.6042	1.24(0.98-1.57)	0.0769764	0.96(0.52-1.77)	0.895681	1.14(0.76-1.71)	0.540433	1.16(0.6-2.24)	0.665499	2.86(0.93-8.82)	0.0674417	455.187	0.253676	0.380245
	Fasting blood glucose	22	92.9175	0.87(0.52-1.44)	0.581223	0.97(0.34-2.83)	0.962563	1.17(0.57-2.38)	0.665716	1.4(0.51-3.81)	0.518529	1.17(0.35-3.9)	0.802269	23.8128	0.302216	0.810246
	nerve growth factor	7	41.5116	1(0.96-1.03)	0.818803	1(0.96-1.05)	0.932415	1(0.96-1.04)	0.991836	1(0.96-1.04)	0.972284	0.96(0.9-1.04)	0.357833	3.96504	0.681407	0.693036
	C-Reactive protein level	53	185.4	0.92(0.77-1.1)	0.359987	0.76(0.58-0.98)	0.0430056	0.92(0.69-1.22)	0.551399	0.85(0.69-1.05)	0.135223	0.79(0.47-1.34)	0.387048	48.2231	0.623199	0.0519106
	Estradiol levels	2	38.3553	1.25(0.49-3.17)	0.639495									1.74286	0.186777
	Testosterone levels	149	85.7266	1.33(0.82-2.15)	0.241509	1.83(0.77-4.36)	0.173867	1.27(0.58-2.81)	0.548152	1.24(0.53-2.91)	0.621676	0.91(0.18-4.67)	0.913211	140.385	0.659643	0.389962

## Sheet: 3
References in risk factor selection
Ayele, B.A. et al. (2021) ‘Data set for demography, clinical characteristics, and risk factors of trigeminal neuralgia patients in Addis Ababa, Ethiopia’, BMC research notes, 14(1), p. 9. Available at: https://doi.org/10.1186/s13104-020-05425-3.
Bendtsen, L. et al. (2020) ‘Advances in diagnosis, classification, pathophysiology, and management of trigeminal neuralgia’, The Lancet. Neurology, 19(9), pp. 784–796. Available at: https://doi.org/10.1016/S1474-4422(20)30233-7.
Bowsher, D. (1997) ‘Trigeminal neuralgia: an anatomically oriented review’, Clinical Anatomy (New York, N.Y.), 10(6), pp. 409–415. Available at: https://doi.org/10.1002/(SICI)1098-2353(1997)10:6<409::AID-CA7>3.0.CO;2-J.
Chang, B. et al. (2019) ‘Low Uric Acid Indicates Risk of Incidence of Trigeminal Neuralgia’, The Journal of Craniofacial Surgery, 30(6), pp. e556–e558. Available at: https://doi.org/10.1097/SCS.0000000000005497.
Chang, B. et al. (2022) ‘Low serum uric acid levels are associated with incidence and severity in trigeminal neuralgia’, Neurological Sciences: Official Journal of the Italian Neurological Society and of the Italian Society of Clinical Neurophysiology, 43(10), pp. 6053–6058. Available at: https://doi.org/10.1007/s10072-022-06223-4.
Cheng, J. et al. (2017a) ‘Effects of microvascular decompression on depression and anxiety in trigeminal neuralgia: A prospective cohort study focused on risk factors and prognosis’, Clinical Neurology and Neurosurgery, 161, pp. 59–64. Available at: https://doi.org/10.1016/j.clineuro.2017.08.011.
Cheng, J. et al. (2017b) ‘Effects of microvascular decompression on depression and anxiety in trigeminal neuralgia: A prospective cohort study focused on risk factors and prognosis’, Clinical Neurology and Neurosurgery, 161, pp. 59–64. Available at: https://doi.org/10.1016/j.clineuro.2017.08.011.
Cruccu, G. et al. (2016) ‘Trigeminal neuralgia: New classification and diagnostic grading for practice and research’, Neurology, 87(2), pp. 220–228. Available at: https://doi.org/10.1212/WNL.0000000000002840.
De Toledo, I.P. et al. (2016) ‘Prevalence of trigeminal neuralgia: A systematic review’, Journal of the American Dental Association (1939), 147(7), pp. 570-576.e2. Available at: https://doi.org/10.1016/j.adaj.2016.02.014.
Finnerup, N.B. (2022) ‘Trigeminal neuralgia and the merit of small clinical trials’, The Lancet. Neurology, 21(11), pp. 951–953. Available at: https://doi.org/10.1016/S1474-4422(22)00389-1.
Jones, M.R. et al. (2019) ‘A Comprehensive Review of Trigeminal Neuralgia’, Current Pain and Headache Reports, 23(10), p. 74. Available at: https://doi.org/10.1007/s11916-019-0810-0.
Keller, J.J., Sheu, J.-J. and Lin, H.-C. (2012) ‘Chronic periodontitis and the subsequent risk of trigeminal neuralgia: a 5-year follow-up study’, Journal of Clinical Periodontology, 39(11), pp. 1017–1023. Available at: https://doi.org/10.1111/jcpe.12003.
Lin, K.-H. et al. (2016) ‘Increased risk of trigeminal neuralgia in patients with migraine: A nationwide population-based study’, Cephalalgia: An International Journal of Headache, 36(13), pp. 1218–1227. Available at: https://doi.org/10.1177/0333102415623069.
Liu, L. et al. (2014) ‘Osteoporosis in the jawbones: a correlative factor of primary trigeminal neuralgia?’, Medical Science Monitor: International Medical Journal of Experimental and Clinical Research, 20, pp. 1481–1485. Available at: https://doi.org/10.12659/MSM.890935.
Mannerak, M.A., Lashkarivand, A. and Eide, P.K. (2021) ‘Trigeminal neuralgia and genetics: A systematic review’, Molecular Pain, 17, p. 17448069211016139. Available at: https://doi.org/10.1177/17448069211016139.
Mao, X. et al. (2023) ‘Causal associations between modifiable risk factors and pancreatitis: A comprehensive Mendelian randomization study’, Frontiers in Immunology, 14, p. 1091780. Available at: https://doi.org/10.3389/fimmu.2023.1091780.
Pan, S.-L. et al. (2011) ‘Increased risk of trigeminal neuralgia after hypertension: a population-based study’, Neurology, 77(17), pp. 1605–1610. Available at: https://doi.org/10.1212/WNL.0b013e3182343354.
Saunders, C.N. et al. (2020) ‘Lack of association between modifiable exposures and glioma risk: a Mendelian randomization analysis’, Neuro-Oncology, 22(2), pp. 207–215. Available at: https://doi.org/10.1093/neuonc/noz209.
Tian, D. et al. (2022) ‘A two-sample Mendelian randomization analysis of modifiable risk factors and intracranial aneurysms’, Scientific Reports, 12(1), p. 7659. Available at: https://doi.org/10.1038/s41598-022-11720-9.
Torrealba-Acosta, G. et al. (2021) ‘A Neurostimulation-Triggered Trigeminal Neuralgia-like Pain: Risk Factors and Management’, Neurology. Clinical Practice, 11(5), pp. e760–e762. Available at: https://doi.org/10.1212/CPJ.0000000000001050.
V, K. et al. (2017) ‘Atypical Trigeminal Neuralgia: A Rare Neurological Manifestation of Systemic Lupus Erythematosus’, The American journal of case reports, 18. Available at: https://doi.org/10.12659/ajcr.901478.
Xu, Z. et al. (2016) ‘Diabetes mellitus in classical trigeminal neuralgia: A predisposing factor for its development’, Clinical Neurology and Neurosurgery, 151, pp. 70–72. Available at: https://doi.org/10.1016/j.clineuro.2016.10.015.
Yuan, S., Tomson, T. and Larsson, S.C. (2021) ‘Modifiable risk factors for epilepsy: A two-sample Mendelian randomization study’, Brain and Behavior, 11(5), p. e02098. Available at: https://doi.org/10.1002/brb3.2098.
Zhen, X. et al. (2022) ‘Risk factors of herpes simplex virus reactivation after surgery for primary trigeminal neuralgia’, Journal of Neurovirology, 28(3), pp. 367–373. Available at: https://doi.org/10.1007/s13365-022-01064-5.
Zheng, H. et al. (2023) ‘Modifiable factors for migraine prophylaxis: A mendelian randomization analysis’, Frontiers in Pharmacology, 14, p. 1010996. Available at: https://doi.org/10.3389/fphar.2023.1010996.
Zhou, H. et al. (2019) ‘Education and lung cancer: a Mendelian randomization study’, International Journal of Epidemiology, 48(3), pp. 743–750. Available at: https://doi.org/10.1093/ije/dyz121.
